# Supplementary material for: New Challenges in Tumor Mutation Heterogeneity in Advanced Ovarian Cancer by a Targeted Next-Generation Sequencing (NGS) Approach
Source: Cells. 2019 Jun 14;8(6):584. doi: 10.3390/cells8060584 (PMC6627128; doi:10.3390/cells8060584)
Supplement: Supplementary file 1 [file cells-08-00584-s001.zip]

Archive with 3 entries (3 files):
- cells-519896-supplementary final.pdf
- Table S1-1.xlsx
- Table S2-1.pdf
